# Supplementary material for: Efficacy of Different Dosing Regimens of IgE Targeted Biologic Omalizumab for Chronic Spontaneous Urticaria in Adult and Pediatric Populations: A Meta-Analysis
Source: Healthcare (Basel). 2022 Dec 19;10(12):2579. doi: 10.3390/healthcare10122579 (PMC9778713; doi:10.3390/healthcare10122579)
Supplement: Supplementary file 1 [file healthcare-10-02579-s001.zip]

Archive with 1 entries (1 files):
- healthcare-2007013-supplementary.pdf
